# Supplementary material for: Arabidopsis thaliana FANCONI ANAEMIA I (FANCI) has roles in the repair of interstrand crosslinks and CRISPR‐Cas9 induced DNA double strand breaks
Source: Plant J. 2025 Oct 22;124(2):e70533. doi: 10.1111/tpj.70533 (PMC12541362; doi:10.1111/tpj.70533)
Supplement: Supplementary file 1 — Figure S1. FANCI expression in fanci mutants. Agarose gel electrophoresis of RT‐PCR products. Lane 1: Markers; Lanes 2–4: ACTIN7 expression in fanci‐1, fanci‐2 and Col‐0 detected using primers ACT7_F and ACT7_R; Lanes 5–7: FANCI expression in fanci‐1, fanci‐2 and Col‐0. FANCI_F and FANCI_R primers span the sites corresponding to the T‐DNA insertion in both fanci‐1 and fanci‐2 in the FANCI cDNA. Figure S2. Growth of fanci mutants. (a) Root length and (b) height of wild‐type and FANCI mutants. Data represent means ± SE. Different letters denote significantly different groups (P < 0.05, ANOVA with Tukey correction). Figure S3. Genotoxin sensitivity of fanci mutant plants. (a) Rate of root growth of Col‐0, fanci‐1, and fanci‐2 mutants. Roots were measured every 2 days until day 6 from control and UV‐treated plants (dose of 1600 mJ/cm2). (b) Mass of seedlings after 150Gy X‐ray treatment of 2d stratified seeds followed by 2 weeks growth on half‐MS media. (c) Root length of seedlings grown for 2 weeks on half MS with or without 1 mM hydroxyurea. Data represent means ± SE. Statistical significance was determined using ANOVA with Tukey correction, indicated by letters. n = 9–11. Data points represent individual plants. Figure S4. Programmed cell death in the root apical meristem of fanci‐2 mus81‐2 mutant plants. Laser scanning confocal microscopy of roots were stained with propidium iodide. Table S1. Quantification of plant mass in response to MMC treatment. Table S2. Quantification of cell death. Table S3. Microhomology at the IR10 locus. Table S4. Microhomology at the CAT locus. Table S5. Primer sequences. Table S6. Guide RNA and the amplicon sequence. [file TPJ-124-0-s001.zip › Supplementary Table 1 Fig 3 MMC.csv]

genotype	values	treatment	sample	Experiment	average	Figure 3a,b	Figure 3 d,e		mean values for figure 3 a,b	genotype	values	Experiment	treatment
col	126	mmc	colmmc	expt1		no	yes			col	153	expt1	control
col	130	mmc	colmmc	expt1		no	yes			fanci_1	183	expt1	control
col	173	mmc	colmmc	expt1		no	yes			fanci_2	183	expt1	control
col	205	mmc	colmmc	expt1		no	yes			col	180	expt2	control
col	119	mmc	colmmc	expt1	151	no	yes			fanci_1	190	expt2	control
fanci_1	7	mmc	fanci_1mmc	expt1		no	yes			fanci_2	160	expt2	control
fanci_1	15	mmc	fanci_1mmc	expt1		no	yes			col	159	expt3	control
fanci_1	65	mmc	fanci_1mmc	expt1		no	yes			fanci_1	126	expt3	control
fanci_1	110	mmc	fanci_1mmc	expt1		no	yes			fanci_2	154	expt3	control
fanci_1	124	mmc	fanci_1mmc	expt1		no	yes			col	144	expt4	control
fanci_1	205	mmc	fanci_1mmc	expt1		no	yes			fanci_1	145	expt4	control
fanci_1	119	mmc	fanci_1mmc	expt1	92	no	yes			fanci_2	157	expt4	control
fanci_2	9	mmc	fanci_2mmc	expt1		no	yes
fanci_2	19	mmc	fanci_2mmc	expt1		no	yes
fanci_2	35	mmc	fanci_2mmc	expt1		no	yes			genotype	values	Experiment	treatment
fanci_2	153	mmc	fanci_2mmc	expt1		no	yes			col	151	expt1	mmc
fanci_2	105	mmc	fanci_2mmc	expt1		no	yes			fanci_1	92.1	expt1	mmc
fanci_2	121	mmc	fanci_2mmc	expt1		no	yes			fanci_2	82.3	expt1	mmc
fanci_2	134	mmc	fanci_2mmc	expt1	82	no	yes			col	133	expt2	mmc
col	140	control	colcontrol	expt1		no	yes			fanci_1	96	expt2	mmc
col	179	control	colcontrol	expt1		no	yes			fanci_2	78.1	expt2	mmc
col	152	control	colcontrol	expt1		no	yes			col	150	expt3	mmc
col	140	control	colcontrol	expt1		no	yes			fanci_1	57.4	expt3	mmc
col	152	control	colcontrol	expt1	153	no	yes			fanci_2	74.4	expt3	mmc
fanci_1	202	control	fanci_1control	expt1		no	yes			col	135	expt4	mmc
fanci_1	180	control	fanci_1control	expt1		no	yes			fanci_1	89.9	expt4	mmc
fanci_1	202	control	fanci_1control	expt1		no	yes			fanci_2	105	expt4	mmc
fanci_1	148	control	fanci_1control	expt1	183	no	yes
fanci_2	200	control	fanci_2control	expt1		no	yes
fanci_2	233	control	fanci_2control	expt1		no	yes
fanci_2	150	control	fanci_2control	expt1		no	yes
fanci_2	121	control	fanci_2control	expt1		no	yes
fanci_2	194	control	fanci_2control	expt1		no	yes
fanci_2	199	control	fanci_2control	expt1	183	no	yes
col	219	mmc	colmmc	expt2		no	yes
col	94	mmc	colmmc	expt2		no	yes
col	134	mmc	colmmc	expt2		no	yes
col	246	mmc	colmmc	expt2		no	yes
col	4	mmc	colmmc	expt2		no	yes
col	199	mmc	colmmc	expt2		no	yes
col	3	mmc	colmmc	expt2		no	yes
col	270	mmc	colmmc	expt2		no	yes
col	24	mmc	colmmc	expt2		no	yes
col	31	mmc	colmmc	expt2		no	yes
col	331	mmc	colmmc	expt2		no	yes
col	77	mmc	colmmc	expt2		no	yes
col	396	mmc	colmmc	expt2		no	yes
col	147	mmc	colmmc	expt2		no	yes
col	130	mmc	colmmc	expt2		no	yes
col	49	mmc	colmmc	expt2		no	yes
col	4	mmc	colmmc	expt2		no	yes
col	117	mmc	colmmc	expt2		no	yes
col	40	mmc	colmmc	expt2		no	yes
col	23	mmc	colmmc	expt2		no	yes
col	366	mmc	colmmc	expt2		no	yes
col	19	mmc	colmmc	expt2	133	no	yes
fanci_1	133	mmc	fanci_1mmc	expt2		no	yes
fanci_1	7	mmc	fanci_1mmc	expt2		no	yes
fanci_1	103	mmc	fanci_1mmc	expt2		no	yes
fanci_1	67	mmc	fanci_1mmc	expt2		no	yes
fanci_1	119	mmc	fanci_1mmc	expt2		no	yes
fanci_1	269	mmc	fanci_1mmc	expt2		no	yes
fanci_1	37	mmc	fanci_1mmc	expt2		no	yes
fanci_1	171	mmc	fanci_1mmc	expt2		no	yes
fanci_1	149	mmc	fanci_1mmc	expt2		no	yes
fanci_1	76	mmc	fanci_1mmc	expt2		no	yes
fanci_1	257	mmc	fanci_1mmc	expt2		no	yes
fanci_1	59	mmc	fanci_1mmc	expt2		no	yes
fanci_1	109	mmc	fanci_1mmc	expt2		no	yes
fanci_1	127	mmc	fanci_1mmc	expt2		no	yes
fanci_1	19	mmc	fanci_1mmc	expt2		no	yes
fanci_1	50	mmc	fanci_1mmc	expt2		no	yes
fanci_1	24	mmc	fanci_1mmc	expt2		no	yes
fanci_1	66	mmc	fanci_1mmc	expt2		no	yes
fanci_1	80	mmc	fanci_1mmc	expt2		no	yes
fanci_1	36	mmc	fanci_1mmc	expt2		no	yes
fanci_1	96	mmc	fanci_1mmc	expt2		no	yes
fanci_1	57	mmc	fanci_1mmc	expt2	96	no	yes
fanci_2	60	mmc	fanci_2mmc	expt2		no	yes
fanci_2	111	mmc	fanci_2mmc	expt2		no	yes
fanci_2	69	mmc	fanci_2mmc	expt2		no	yes
fanci_2	3	mmc	fanci_2mmc	expt2		no	yes
fanci_2	3	mmc	fanci_2mmc	expt2		no	yes
fanci_2	94	mmc	fanci_2mmc	expt2		no	yes
fanci_2	126	mmc	fanci_2mmc	expt2		no	yes
fanci_2	136	mmc	fanci_2mmc	expt2		no	yes
fanci_2	4	mmc	fanci_2mmc	expt2		no	yes
fanci_2	6	mmc	fanci_2mmc	expt2		no	yes
fanci_2	3	mmc	fanci_2mmc	expt2		no	yes
fanci_2	10	mmc	fanci_2mmc	expt2		no	yes
fanci_2	183	mmc	fanci_2mmc	expt2		no	yes
fanci_2	191	mmc	fanci_2mmc	expt2		no	yes
fanci_2	23	mmc	fanci_2mmc	expt2		no	yes
fanci_2	17	mmc	fanci_2mmc	expt2		no	yes
fanci_2	3	mmc	fanci_2mmc	expt2		no	yes
fanci_2	111	mmc	fanci_2mmc	expt2		no	yes
fanci_2	27	mmc	fanci_2mmc	expt2		no	yes
fanci_2	159	mmc	fanci_2mmc	expt2		no	yes
fanci_2	9	mmc	fanci_2mmc	expt2		no	yes
fanci_2	371	mmc	fanci_2mmc	expt2	78	no	yes
col	139	control	colcontrol	expt2		no	yes
col	238	control	colcontrol	expt2		no	yes
col	141	control	colcontrol	expt2		no	yes
col	156	control	colcontrol	expt2		no	yes
col	136	control	colcontrol	expt2		no	yes
col	248	control	colcontrol	expt2		no	yes
col	205	control	colcontrol	expt2		no	yes
col	231	control	colcontrol	expt2		no	yes
col	188	control	colcontrol	expt2		no	yes
col	243	control	colcontrol	expt2		no	yes
col	167	control	colcontrol	expt2		no	yes
col	144	control	colcontrol	expt2		no	yes
col	149	control	colcontrol	expt2		no	yes
col	161	control	colcontrol	expt2		no	yes
col	183	control	colcontrol	expt2		no	yes
col	219	control	colcontrol	expt2		no	yes
col	130	control	colcontrol	expt2		no	yes
col	202	control	colcontrol	expt2		no	yes
col	206	control	colcontrol	expt2		no	yes
col	184	control	colcontrol	expt2		no	yes
col	168	control	colcontrol	expt2		no	yes
col	131	control	colcontrol	expt2	180	no	yes
fanci_1	111	control	fanci_1control	expt2		no	yes
fanci_1	161	control	fanci_1control	expt2		no	yes
fanci_1	103	control	fanci_1control	expt2		no	yes
fanci_1	202	control	fanci_1control	expt2		no	yes
fanci_1	133	control	fanci_1control	expt2		no	yes
fanci_1	165	control	fanci_1control	expt2		no	yes
fanci_1	208	control	fanci_1control	expt2		no	yes
fanci_1	155	control	fanci_1control	expt2		no	yes
fanci_1	138	control	fanci_1control	expt2		no	yes
fanci_1	255	control	fanci_1control	expt2		no	yes
fanci_1	239	control	fanci_1control	expt2		no	yes
fanci_1	151	control	fanci_1control	expt2		no	yes
fanci_1	214	control	fanci_1control	expt2		no	yes
fanci_1	109	control	fanci_1control	expt2		no	yes
fanci_1	252	control	fanci_1control	expt2		no	yes
fanci_1	244	control	fanci_1control	expt2		no	yes
fanci_1	201	control	fanci_1control	expt2		no	yes
fanci_1	236	control	fanci_1control	expt2		no	yes
fanci_1	270	control	fanci_1control	expt2		no	yes
fanci_1	187	control	fanci_1control	expt2		no	yes
fanci_1	91	control	fanci_1control	expt2		no	yes
fanci_1	353	control	fanci_1control	expt2	190	no	yes
fanci_2	150	control	fanci_2control	expt2		no	yes
fanci_2	206	control	fanci_2control	expt2		no	yes
fanci_2	180	control	fanci_2control	expt2		no	yes
fanci_2	197	control	fanci_2control	expt2		no	yes
fanci_2	202	control	fanci_2control	expt2		no	yes
fanci_2	162	control	fanci_2control	expt2		no	yes
fanci_2	223	control	fanci_2control	expt2		no	yes
fanci_2	87	control	fanci_2control	expt2		no	yes
fanci_2	152	control	fanci_2control	expt2		no	yes
fanci_2	226	control	fanci_2control	expt2		no	yes
fanci_2	139	control	fanci_2control	expt2		no	yes
fanci_2	235	control	fanci_2control	expt2		no	yes
fanci_2	167	control	fanci_2control	expt2		no	yes
fanci_2	146	control	fanci_2control	expt2		no	yes
fanci_2	82	control	fanci_2control	expt2		no	yes
fanci_2	78	control	fanci_2control	expt2		no	yes
fanci_2	157	control	fanci_2control	expt2		no	yes
fanci_2	207	control	fanci_2control	expt2		no	yes
fanci_2	149	control	fanci_2control	expt2		no	yes
fanci_2	125	control	fanci_2control	expt2		no	yes
fanci_2	63	control	fanci_2control	expt2		no	yes
fanci_2	178	control	fanci_2control	expt2	160	no	yes
col	113	MMC	colMMC	expt3		yes	yes
col	120	MMC	colMMC	expt3		yes	yes
col	218	MMC	colMMC	expt3		yes	yes
col	158	MMC	colMMC	expt3		yes	yes
col	103	MMC	colMMC	expt3		yes	yes
col	231	MMC	colMMC	expt3		yes	yes
col	223	MMC	colMMC	expt3		yes	yes
col	140	MMC	colMMC	expt3		yes	yes
col	91	MMC	colMMC	expt3		yes	yes
col	86	MMC	colMMC	expt3		yes	yes
col	162	MMC	colMMC	expt3	150	yes	yes
fanci_1	34	MMC	fanci_1MMC	expt3		yes	yes
fanci_1	113	MMC	fanci_1MMC	expt3		yes	yes
fanci_1	146	MMC	fanci_1MMC	expt3		yes	yes
fanci_1	123	MMC	fanci_1MMC	expt3		yes	yes
fanci_1	22	MMC	fanci_1MMC	expt3		yes	yes
fanci_1	54	MMC	fanci_1MMC	expt3		yes	yes
fanci_1	26	MMC	fanci_1MMC	expt3		yes	yes
fanci_1	33	MMC	fanci_1MMC	expt3		yes	yes
fanci_1	10	MMC	fanci_1MMC	expt3		yes	yes
fanci_1	13	MMC	fanci_1MMC	expt3	57	yes	yes
fanci_2	88	MMC	fanci_2MMC	expt3		yes	yes
fanci_2	41	MMC	fanci_2MMC	expt3		yes	yes
fanci_2	50	MMC	fanci_2MMC	expt3		yes	yes
fanci_2	43	MMC	fanci_2MMC	expt3		yes	yes
fanci_2	59	MMC	fanci_2MMC	expt3		yes	yes
fanci_2	83	MMC	fanci_2MMC	expt3		yes	yes
fanci_2	156	MMC	fanci_2MMC	expt3		yes	yes
fanci_2	22	MMC	fanci_2MMC	expt3		yes	yes
fanci_2	150	MMC	fanci_2MMC	expt3		yes	yes
fanci_2	52	MMC	fanci_2MMC	expt3	74	yes	yes
mus	6	MMC	musMMC	expt3		yes	yes
mus	2	MMC	musMMC	expt3		yes	yes
mus	4	MMC	musMMC	expt3		yes	yes
mus	7	MMC	musMMC	expt3		yes	yes
mus	3	MMC	musMMC	expt3		yes	yes
mus	5	MMC	musMMC	expt3		yes	yes
mus	2	MMC	musMMC	expt3		yes	yes
mus	4	MMC	musMMC	expt3		yes	yes
mus	3	MMC	musMMC	expt3		yes	yes
mus	5	MMC	musMMC	expt3	4	yes	yes
mus_fanci_1	2	MMC	mus_fanci_1MMC	expt3		yes	yes
mus_fanci_1	3	MMC	mus_fanci_1MMC	expt3		yes	yes
mus_fanci_1	2	MMC	mus_fanci_1MMC	expt3		yes	yes
mus_fanci_1	4	MMC	mus_fanci_1MMC	expt3		yes	yes
mus_fanci_1	3	MMC	mus_fanci_1MMC	expt3		yes	yes
mus_fanci_1	6	MMC	mus_fanci_1MMC	expt3		yes	yes
mus_fanci_1	4	MMC	mus_fanci_1MMC	expt3		yes	yes
mus_fanci_1	3	MMC	mus_fanci_1MMC	expt3		yes	yes
mus_fanci_1	9	MMC	mus_fanci_1MMC	expt3		yes	yes
mus_fanci_1	3	MMC	mus_fanci_1MMC	expt3		yes	yes
mus_fanci_1	3	MMC	mus_fanci_1MMC	expt3	4	yes	yes
mus_fanci_2	1	MMC	mus_fanci_2MMC	expt3		yes	yes
mus_fanci_2	6	MMC	mus_fanci_2MMC	expt3		yes	yes
mus_fanci_2	2	MMC	mus_fanci_2MMC	expt3		yes	yes
mus_fanci_2	4	MMC	mus_fanci_2MMC	expt3		yes	yes
mus_fanci_2	1	MMC	mus_fanci_2MMC	expt3		yes	yes
mus_fanci_2	3	MMC	mus_fanci_2MMC	expt3		yes	yes
mus_fanci_2	1	MMC	mus_fanci_2MMC	expt3		yes	yes
mus_fanci_2	3	MMC	mus_fanci_2MMC	expt3		yes	yes
mus_fanci_2	3	MMC	mus_fanci_2MMC	expt3		yes	yes
mus_fanci_2	6	MMC	mus_fanci_2MMC	expt3	3	yes	yes
col	49	con	colcon	expt3		yes	yes
col	118	con	colcon	expt3		yes	yes
col	87	con	colcon	expt3		yes	yes
col	80	con	colcon	expt3		yes	yes
col	84.6	con	colcon	expt3		yes	yes
col	182	con	colcon	expt3		yes	yes
col	310	con	colcon	expt3		yes	yes
col	238	con	colcon	expt3		yes	yes
col	229	con	colcon	expt3		yes	yes
col	224	con	colcon	expt3		yes	yes
col	142	con	colcon	expt3	159	yes	yes
fanci_1	71	con	fanci_1con	expt3		yes	yes
fanci_1	108	con	fanci_1con	expt3		yes	yes
fanci_1	62	con	fanci_1con	expt3		yes	yes
fanci_1	104	con	fanci_1con	expt3		yes	yes
fanci_1	99	con	fanci_1con	expt3		yes	yes
fanci_1	87	con	fanci_1con	expt3		yes	yes
fanci_1	216	con	fanci_1con	expt3		yes	yes
fanci_1	202	con	fanci_1con	expt3		yes	yes
fanci_1	181	con	fanci_1con	expt3	126	yes	yes
fanci_2	94	con	fanci_2con	expt3		yes	yes
fanci_2	72	con	fanci_2con	expt3		yes	yes
fanci_2	87	con	fanci_2con	expt3		yes	yes
fanci_2	75	con	fanci_2con	expt3		yes	yes
fanci_2	61	con	fanci_2con	expt3		yes	yes
fanci_2	120	con	fanci_2con	expt3		yes	yes
fanci_2	289	con	fanci_2con	expt3		yes	yes
fanci_2	222	con	fanci_2con	expt3		yes	yes
fanci_2	201	con	fanci_2con	expt3		yes	yes
fanci_2	191	con	fanci_2con	expt3		yes	yes
fanci_2	278	con	fanci_2con	expt3	154	yes	yes
mus	123	con	muscon	expt3		yes	yes
mus	183	con	muscon	expt3		yes	yes
mus	164	con	muscon	expt3		yes	yes
mus	192	con	muscon	expt3		yes	yes
mus	161	con	muscon	expt3		yes	yes
mus	123	con	muscon	expt3		yes	yes
mus	213	con	muscon	expt3		yes	yes
mus	150	con	muscon	expt3		yes	yes
mus	283	con	muscon	expt3		yes	yes
mus	76	con	muscon	expt3		yes	yes
mus	255	con	muscon	expt3	175	yes	yes
mus_fanci_1	127	con	mus_fanci_1con	expt3		yes	yes
mus_fanci_1	134	con	mus_fanci_1con	expt3		yes	yes
mus_fanci_1	132	con	mus_fanci_1con	expt3		yes	yes
mus_fanci_1	130	con	mus_fanci_1con	expt3		yes	yes
mus_fanci_1	127	con	mus_fanci_1con	expt3		yes	yes
mus_fanci_1	221	con	mus_fanci_1con	expt3		yes	yes
mus_fanci_1	125	con	mus_fanci_1con	expt3		yes	yes
mus_fanci_1	231	con	mus_fanci_1con	expt3		yes	yes
mus_fanci_1	71	con	mus_fanci_1con	expt3		yes	yes
mus_fanci_1	207	con	mus_fanci_1con	expt3		yes	yes
mus_fanci_1	147	con	mus_fanci_1con	expt3	150	yes	yes
mus_fanci_2	160	con	mus_fanci_2con	expt3		yes	yes
mus_fanci_2	103	con	mus_fanci_2con	expt3		yes	yes
mus_fanci_2	126	con	mus_fanci_2con	expt3		yes	yes
mus_fanci_2	179	con	mus_fanci_2con	expt3		yes	yes
mus_fanci_2	147	con	mus_fanci_2con	expt3		yes	yes
mus_fanci_2	99	con	mus_fanci_2con	expt3		yes	yes
mus_fanci_2	80	con	mus_fanci_2con	expt3		yes	yes
mus_fanci_2	103	con	mus_fanci_2con	expt3		yes	yes
mus_fanci_2	247	con	mus_fanci_2con	expt3		yes	yes
mus_fanci_2	210	con	mus_fanci_2con	expt3		yes	yes
mus_fanci_2	156	con	mus_fanci_2con	expt3	146	yes	yes
col	150	mmc	colmmc	expt4		no	yes
col	220	mmc	colmmc	expt4		no	yes
col	88	mmc	colmmc	expt4		no	yes
col	128	mmc	colmmc	expt4		no	yes
col	136	mmc	colmmc	expt4		no	yes
col	130	mmc	colmmc	expt4		no	yes
col	160	mmc	colmmc	expt4		no	yes
col	100	mmc	colmmc	expt4		no	yes
col	118	mmc	colmmc	expt4		no	yes
col	88	mmc	colmmc	expt4		no	yes
col	150	mmc	colmmc	expt4		no	yes
col	152	mmc	colmmc	expt4		no	yes
col	138	mmc	colmmc	expt4		no	yes
col	164	mmc	colmmc	expt4		no	yes
col	184	mmc	colmmc	expt4		no	yes
col	158	mmc	colmmc	expt4		no	yes
col	78	mmc	colmmc	expt4		no	yes
col	68	mmc	colmmc	expt4		no	yes
col	140	mmc	colmmc	expt4		no	yes
col	230	mmc	colmmc	expt4		no	yes
col	144	mmc	colmmc	expt4		no	yes
col	110	mmc	colmmc	expt4		no	yes
col	186	mmc	colmmc	expt4		no	yes
col	114	mmc	colmmc	expt4		no	yes
col	152	mmc	colmmc	expt4		no	yes
col	148	mmc	colmmc	expt4		no	yes
col	112	mmc	colmmc	expt4		no	yes
col	58	mmc	colmmc	expt4		no	yes
col	86	mmc	colmmc	expt4		no	yes
col	146	mmc	colmmc	expt4		no	yes
col	100	mmc	colmmc	expt4		no	yes
col	108	mmc	colmmc	expt4		no	yes
col	180	mmc	colmmc	expt4		no	yes
col	120	mmc	colmmc	expt4		no	yes
col	196	mmc	colmmc	expt4		no	yes
col	134	mmc	colmmc	expt4		no	yes
col	122	mmc	colmmc	expt4	135	no	yes
fanci_1	66	mmc	fanci_1mmc	expt4		no	yes
fanci_1	100	mmc	fanci_1mmc	expt4		no	yes
fanci_1	100	mmc	fanci_1mmc	expt4		no	yes
fanci_1	68	mmc	fanci_1mmc	expt4		no	yes
fanci_1	106	mmc	fanci_1mmc	expt4		no	yes
fanci_1	66	mmc	fanci_1mmc	expt4		no	yes
fanci_1	106	mmc	fanci_1mmc	expt4		no	yes
fanci_1	112	mmc	fanci_1mmc	expt4		no	yes
fanci_1	110	mmc	fanci_1mmc	expt4		no	yes
fanci_1	164	mmc	fanci_1mmc	expt4		no	yes
fanci_1	86	mmc	fanci_1mmc	expt4		no	yes
fanci_1	106	mmc	fanci_1mmc	expt4		no	yes
fanci_1	98	mmc	fanci_1mmc	expt4		no	yes
fanci_1	90	mmc	fanci_1mmc	expt4		no	yes
fanci_1	130	mmc	fanci_1mmc	expt4		no	yes
fanci_1	122	mmc	fanci_1mmc	expt4		no	yes
fanci_1	74	mmc	fanci_1mmc	expt4		no	yes
fanci_1	132	mmc	fanci_1mmc	expt4		no	yes
fanci_1	136	mmc	fanci_1mmc	expt4		no	yes
fanci_1	96	mmc	fanci_1mmc	expt4		no	yes
fanci_1	86	mmc	fanci_1mmc	expt4		no	yes
fanci_1	104	mmc	fanci_1mmc	expt4		no	yes
fanci_1	64	mmc	fanci_1mmc	expt4		no	yes
fanci_1	80	mmc	fanci_1mmc	expt4		no	yes
fanci_1	86	mmc	fanci_1mmc	expt4		no	yes
fanci_1	56	mmc	fanci_1mmc	expt4		no	yes
fanci_1	128	mmc	fanci_1mmc	expt4		no	yes
fanci_1	56	mmc	fanci_1mmc	expt4		no	yes
fanci_1	24	mmc	fanci_1mmc	expt4		no	yes
fanci_1	80	mmc	fanci_1mmc	expt4		no	yes
fanci_1	78	mmc	fanci_1mmc	expt4		no	yes
fanci_1	84	mmc	fanci_1mmc	expt4		no	yes
fanci_1	60	mmc	fanci_1mmc	expt4		no	yes
fanci_1	82	mmc	fanci_1mmc	expt4		no	yes
fanci_1	86	mmc	fanci_1mmc	expt4		no	yes
fanci_1	44	mmc	fanci_1mmc	expt4		no	yes
fanci_1	56	mmc	fanci_1mmc	expt4	90	no	yes
fanci_2	94	mmc	fanci_2mmc	expt4		no	yes
fanci_2	60	mmc	fanci_2mmc	expt4		no	yes
fanci_2	88	mmc	fanci_2mmc	expt4		no	yes
fanci_2	82	mmc	fanci_2mmc	expt4		no	yes
fanci_2	48	mmc	fanci_2mmc	expt4		no	yes
fanci_2	58	mmc	fanci_2mmc	expt4		no	yes
fanci_2	80	mmc	fanci_2mmc	expt4		no	yes
fanci_2	64	mmc	fanci_2mmc	expt4		no	yes
fanci_2	120	mmc	fanci_2mmc	expt4		no	yes
fanci_2	102	mmc	fanci_2mmc	expt4		no	yes
fanci_2	160	mmc	fanci_2mmc	expt4		no	yes
fanci_2	96	mmc	fanci_2mmc	expt4		no	yes
fanci_2	112	mmc	fanci_2mmc	expt4		no	yes
fanci_2	92	mmc	fanci_2mmc	expt4		no	yes
fanci_2	146	mmc	fanci_2mmc	expt4		no	yes
fanci_2	100	mmc	fanci_2mmc	expt4		no	yes
fanci_2	74	mmc	fanci_2mmc	expt4		no	yes
fanci_2	88	mmc	fanci_2mmc	expt4		no	yes
fanci_2	32	mmc	fanci_2mmc	expt4		no	yes
fanci_2	112	mmc	fanci_2mmc	expt4		no	yes
fanci_2	128	mmc	fanci_2mmc	expt4		no	yes
fanci_2	144	mmc	fanci_2mmc	expt4		no	yes
fanci_2	54	mmc	fanci_2mmc	expt4		no	yes
fanci_2	112	mmc	fanci_2mmc	expt4		no	yes
fanci_2	122	mmc	fanci_2mmc	expt4		no	yes
fanci_2	128	mmc	fanci_2mmc	expt4		no	yes
fanci_2	90	mmc	fanci_2mmc	expt4		no	yes
fanci_2	112	mmc	fanci_2mmc	expt4		no	yes
fanci_2	172	mmc	fanci_2mmc	expt4		no	yes
fanci_2	138	mmc	fanci_2mmc	expt4		no	yes
fanci_2	166	mmc	fanci_2mmc	expt4		no	yes
fanci_2	92	mmc	fanci_2mmc	expt4		no	yes
fanci_2	144	mmc	fanci_2mmc	expt4		no	yes
fanci_2	136	mmc	fanci_2mmc	expt4		no	yes
fanci_2	102	mmc	fanci_2mmc	expt4		no	yes
fanci_2	100	mmc	fanci_2mmc	expt4		no	yes
fanci_2	114	mmc	fanci_2mmc	expt4		no	yes
fanci_2	120	mmc	fanci_2mmc	expt4		no	yes
fanci_2	134	mmc	fanci_2mmc	expt4		no	yes
fanci_2	100	mmc	fanci_2mmc	expt4	105	no	yes
col	111	con	colcon	expt4		no	yes
col	105	con	colcon	expt4		no	yes
col	170	con	colcon	expt4		no	yes
col	156	con	colcon	expt4		no	yes
col	102	con	colcon	expt4		no	yes
col	123	con	colcon	expt4		no	yes
col	64	con	colcon	expt4		no	yes
col	165	con	colcon	expt4		no	yes
col	216	con	colcon	expt4		no	yes
col	123	con	colcon	expt4		no	yes
col	132	con	colcon	expt4		no	yes
col	105	con	colcon	expt4		no	yes
col	126	con	colcon	expt4		no	yes
col	129	con	colcon	expt4		no	yes
col	154	con	colcon	expt4		no	yes
col	156	con	colcon	expt4		no	yes
col	174	con	colcon	expt4		no	yes
col	150	con	colcon	expt4		no	yes
col	147	con	colcon	expt4		no	yes
col	156	con	colcon	expt4		no	yes
col	111	con	colcon	expt4		no	yes
col	130	con	colcon	expt4		no	yes
col	147	con	colcon	expt4		no	yes
col	192	con	colcon	expt4		no	yes
col	74	con	colcon	expt4		no	yes
col	105	con	colcon	expt4		no	yes
col	144	con	colcon	expt4		no	yes
col	144	con	colcon	expt4		no	yes
col	174	con	colcon	expt4		no	yes
col	228	con	colcon	expt4		no	yes
col	126	con	colcon	expt4		no	yes
col	147	con	colcon	expt4		no	yes
col	222	con	colcon	expt4		no	yes
col	111	con	colcon	expt4		no	yes
col	162	con	colcon	expt4		no	yes
col	210	con	colcon	expt4	144	no	yes
fanci_1	223	con	fanci_1con	expt4		no	yes
fanci_1	133	con	fanci_1con	expt4		no	yes
fanci_1	175	con	fanci_1con	expt4		no	yes
fanci_1	223	con	fanci_1con	expt4		no	yes
fanci_1	138	con	fanci_1con	expt4		no	yes
fanci_1	173	con	fanci_1con	expt4		no	yes
fanci_1	95	con	fanci_1con	expt4		no	yes
fanci_1	145	con	fanci_1con	expt4		no	yes
fanci_1	130	con	fanci_1con	expt4		no	yes
fanci_1	178	con	fanci_1con	expt4		no	yes
fanci_1	113	con	fanci_1con	expt4		no	yes
fanci_1	180	con	fanci_1con	expt4		no	yes
fanci_1	245	con	fanci_1con	expt4		no	yes
fanci_1	180	con	fanci_1con	expt4		no	yes
fanci_1	153	con	fanci_1con	expt4		no	yes
fanci_1	105	con	fanci_1con	expt4		no	yes
fanci_1	138	con	fanci_1con	expt4		no	yes
fanci_1	105	con	fanci_1con	expt4		no	yes
fanci_1	125	con	fanci_1con	expt4		no	yes
fanci_1	153	con	fanci_1con	expt4		no	yes
fanci_1	135	con	fanci_1con	expt4		no	yes
fanci_1	115	con	fanci_1con	expt4		no	yes
fanci_1	135	con	fanci_1con	expt4		no	yes
fanci_1	160	con	fanci_1con	expt4		no	yes
fanci_1	58	con	fanci_1con	expt4		no	yes
fanci_1	95	con	fanci_1con	expt4		no	yes
fanci_1	58	con	fanci_1con	expt4		no	yes
fanci_1	93	con	fanci_1con	expt4		no	yes
fanci_1	128	con	fanci_1con	expt4		no	yes
fanci_1	248	con	fanci_1con	expt4		no	yes
fanci_1	213	con	fanci_1con	expt4		no	yes
fanci_1	218	con	fanci_1con	expt4		no	yes
fanci_1	148	con	fanci_1con	expt4		no	yes
fanci_1	153	con	fanci_1con	expt4		no	yes
fanci_1	138	con	fanci_1con	expt4		no	yes
fanci_1	55	con	fanci_1con	expt4		no	yes
fanci_1	88	con	fanci_1con	expt4	145	no	yes
fanci_2	140	con	fanci_2con	expt4		no	yes
fanci_2	143	con	fanci_2con	expt4		no	yes
fanci_2	145	con	fanci_2con	expt4		no	yes
fanci_2	158	con	fanci_2con	expt4		no	yes
fanci_2	148	con	fanci_2con	expt4		no	yes
fanci_2	195	con	fanci_2con	expt4		no	yes
fanci_2	155	con	fanci_2con	expt4		no	yes
fanci_2	102	con	fanci_2con	expt4		no	yes
fanci_2	153	con	fanci_2con	expt4		no	yes
fanci_2	190	con	fanci_2con	expt4		no	yes
fanci_2	170	con	fanci_2con	expt4		no	yes
fanci_2	135	con	fanci_2con	expt4		no	yes
fanci_2	150	con	fanci_2con	expt4		no	yes
fanci_2	175	con	fanci_2con	expt4		no	yes
fanci_2	140	con	fanci_2con	expt4		no	yes
fanci_2	205	con	fanci_2con	expt4		no	yes
fanci_2	150	con	fanci_2con	expt4		no	yes
fanci_2	143	con	fanci_2con	expt4		no	yes
fanci_2	190	con	fanci_2con	expt4		no	yes
fanci_2	185	con	fanci_2con	expt4		no	yes
fanci_2	140	con	fanci_2con	expt4		no	yes
fanci_2	180	con	fanci_2con	expt4		no	yes
fanci_2	205	con	fanci_2con	expt4		no	yes
fanci_2	120	con	fanci_2con	expt4		no	yes
fanci_2	210	con	fanci_2con	expt4		no	yes
fanci_2	143	con	fanci_2con	expt4		no	yes
fanci_2	84	con	fanci_2con	expt4		no	yes
fanci_2	140	con	fanci_2con	expt4		no	yes
fanci_2	158	con	fanci_2con	expt4		no	yes
fanci_2	80	con	fanci_2con	expt4		no	yes
fanci_2	148	con	fanci_2con	expt4		no	yes
fanci_2	155	con	fanci_2con	expt4		no	yes
fanci_2	180	con	fanci_2con	expt4		no	yes
fanci_2	170	con	fanci_2con	expt4		no	yes
fanci_2	213	con	fanci_2con	expt4	157	no	yes
