# Supplementary material for: Arabidopsis thaliana FANCONI ANAEMIA I (FANCI) has roles in the repair of interstrand crosslinks and CRISPR‐Cas9 induced DNA double strand breaks
Source: Plant J. 2025 Oct 22;124(2):e70533. doi: 10.1111/tpj.70533 (PMC12541362; doi:10.1111/tpj.70533)
Supplement: Supplementary file 1 — Figure S1. FANCI expression in fanci mutants. Agarose gel electrophoresis of RT‐PCR products. Lane 1: Markers; Lanes 2–4: ACTIN7 expression in fanci‐1, fanci‐2 and Col‐0 detected using primers ACT7_F and ACT7_R; Lanes 5–7: FANCI expression in fanci‐1, fanci‐2 and Col‐0. FANCI_F and FANCI_R primers span the sites corresponding to the T‐DNA insertion in both fanci‐1 and fanci‐2 in the FANCI cDNA. Figure S2. Growth of fanci mutants. (a) Root length and (b) height of wild‐type and FANCI mutants. Data represent means ± SE. Different letters denote significantly different groups (P < 0.05, ANOVA with Tukey correction). Figure S3. Genotoxin sensitivity of fanci mutant plants. (a) Rate of root growth of Col‐0, fanci‐1, and fanci‐2 mutants. Roots were measured every 2 days until day 6 from control and UV‐treated plants (dose of 1600 mJ/cm2). (b) Mass of seedlings after 150Gy X‐ray treatment of 2d stratified seeds followed by 2 weeks growth on half‐MS media. (c) Root length of seedlings grown for 2 weeks on half MS with or without 1 mM hydroxyurea. Data represent means ± SE. Statistical significance was determined using ANOVA with Tukey correction, indicated by letters. n = 9–11. Data points represent individual plants. Figure S4. Programmed cell death in the root apical meristem of fanci‐2 mus81‐2 mutant plants. Laser scanning confocal microscopy of roots were stained with propidium iodide. Table S1. Quantification of plant mass in response to MMC treatment. Table S2. Quantification of cell death. Table S3. Microhomology at the IR10 locus. Table S4. Microhomology at the CAT locus. Table S5. Primer sequences. Table S6. Guide RNA and the amplicon sequence. [file TPJ-124-0-s001.zip › Supplementary Table 3 Microhomology_IR10.csv]

Predicted Patterns	Microhomology	Deletion Length	Pattern Score	Col-0	fanci-1	fanci-2	brca1-1	brca1-3
GAAAACTTTGATTCAATCTCGTCCAGGATCCTAGGGTTTCAAAACCCTAGGTCTCTCTCC
GAAAACTTTGATTCAATCTCGTCCAGG--------GTTTCAAAACCCTAGGTCTCTCTCC	AGG	8	335	61	153	224	1502	247
GAAAACTTTGATTCAATCTCGTCCAGG---------TTTCAAAACCCTAGGTCTCTCTCC	GG	9	255.2	28	30	44	181	87
GAAAACTTTGATTCAATCTCGTCCAGGATC----------AAAACCCTAGGTCTCTCTCC	TC	10	182.1	27	49	564	491	111
GAAAACTTTGATTCAA--------------------------AACCCTAGGTCTCTCTCC	TTCAA	26	163.8	73	111	235	796	180
GAAAACTTTGATTCAATCT-------------AGGGTTTCAAAACCCTAGGTCTCTCTCC	CT	13	156.6	8	27	7	294	33
GAAAACTTTGATTCAATCTCGTCCAGG------------------------TCTCTCTCC	AGG	24	150.5	8		27	164	30
GAAAACTTTGATTCAATCTCGT---------------TTCAAAACCCTAGGTCTCTCTCC	GT	15	141.6	6	5		400	18
GAAAACTTTGATTCAATCTCGTCCA----------------AAACCCTAGGTCTCTCTCC	CA	16	134.7		11		49	18
GAAAACTTTGATTCAATCTCGTCC----------------------CTAGGTCTCTCTCC	CC	22	133.2
GAAAACTTTGATTCAATCTCGTC-----------------AAAACCCTAGGTCTCTCTCC	TC	17	128.1				62	10
GAAAACTTTGATTCAATCTCGTCC-----------------------TAGGTCTCTCTCC	CC	23	126.8					7
GAAAACTTTGATTCAATCTCGTC------------------------------TCTCTCC	GTC	30	111.5
GAAAACTTTGATTCAATCTC--------------------AAAACCCTAGGTCTCTCTCC	TC	20	110.4		4	7
GAAAACTTTGATTCAATCTC-----------------------------------TCTCC	TCTC	35	104.4		9	31	55	25
GAAAACTTTGATTCAATC----------------------AAAACCCTAGGTCTCTCTCC	TC	22	99.9	8	3			5
GAAAACTTTGATTCAATCTCGTCCAGGATC-----------------------TCTCTCC	TC	23	95.1	6	5	17	36	26
GAAAACTTTGATTCAATCTC-------------------------------------TCC	TCTC	37	94.2	8			53	21
GAAAACT-------------------------AGGGTTTCAAAACCCTAGGTCTCTCTCC	CT	25	86.1					3
GAAAAC---------------------------------------CCTAGGTCTCTCTCC	AAAAC	39	85.2		4		62	19
GAAAACTTTGATTCAATCTC---------------------------------------C	TCTC	39	85.2		6		64	17
GAAAACTTTGATTCAATCTCGTCC------------------------------------	TCC	36	82.5	5		7	49	11
GAAAACTTTGATTCAATCTCGTCCAGGATC---------------------------TCC	TC	27	77.7
GAAAACTTTGATTCAATCT-----------------------------AGGTCTCTCTCC	CT	29	70.5
GAAAACTTTGATTCAATCTCGTCCAGGATC-----------------------------C	TC	29	70.5					2
GAAAACTTT------------------------------CAAAACCCTAGGTCTCTCTCC	TTT	30	66.9		37		30	8
GAAAACTTTGATTCAATCTCGTC--------------------------------TCTCC	TC	32	60.6		4
GAAAACTTTGATTCAATCTC---------------------------------TCTCTCC	TC	33	57.6		5
GAAAACTTTGATT-------------------------TCAAAACCCTAGGTCTCTCTCC	TT	25	57.4		3	7	13	14
GAAAACTTTGATTCAATCTCGTC----------------------------------TCC	TC	34	54.9				21	2
GAAAACTTTGATTCAA---------------------------ACCCTAGGTCTCTCTCC	AA	27	51.8					4
GAAAACTTTGATTCAA----------------------------CCCTAGGTCTCTCTCC	AA	28	49.4			7
GAAAACTTT-----------------------------TCAAAACCCTAGGTCTCTCTCC	TT	29	47
GAAAA--------------------------------------ACCCTAGGTCTCTCTCC	AAA	38	45
GAAAACTTTGATTC---------------------------------------TCTCTCC	TC	39	42.6
GAAAACTT-------------------------------CAAAACCCTAGGTCTCTCTCC	TT	31	42.4
GAAA----------------------------------------CCCTAGGTCTCTCTCC	AAA	40	40.5				53
GAAAACT-----------------------------------------AGGTCTCTCTCC	CT	41	38.7
GAAAACTTTGATTC-----------------------------------------TCTCC	TC	41	38.7
GAAAACTTTGATTCAATC-----------------------------------------C	TC	41	38.7
GAAAACTTTGATTC-------------------------------------------TCC	TC	43	34.8
GAAAACTTTGATTC---------------------------------------------C	TC	45	31.5
GAAAA-------------------------------------AACCCTAGGTCTCTCTCC	AA	37	31.4
GAAAACT-----------------------------------------------CTCTCC	CT	47	28.5
GAA-----------------------------------------CCCTAGGTCTCTCTCC	AA	41	25.8
GAAAACT-------------------------------------------------CTCC	CT	49	25.8
GAAAACT---------------------------------------------------CC	CT	51	23.4			71
			sum	238	466	1248	4375	898
			fold change	1	1.96	5.24	18.38	3.77
				Col-0	fanci-1	fanci-2	brca1-1	brca1-3
