# Supplementary material for: Arabidopsis thaliana FANCONI ANAEMIA I (FANCI) has roles in the repair of interstrand crosslinks and CRISPR‐Cas9 induced DNA double strand breaks
Source: Plant J. 2025 Oct 22;124(2):e70533. doi: 10.1111/tpj.70533 (PMC12541362; doi:10.1111/tpj.70533)
Supplement: Supplementary file 1 — Figure S1. FANCI expression in fanci mutants. Agarose gel electrophoresis of RT‐PCR products. Lane 1: Markers; Lanes 2–4: ACTIN7 expression in fanci‐1, fanci‐2 and Col‐0 detected using primers ACT7_F and ACT7_R; Lanes 5–7: FANCI expression in fanci‐1, fanci‐2 and Col‐0. FANCI_F and FANCI_R primers span the sites corresponding to the T‐DNA insertion in both fanci‐1 and fanci‐2 in the FANCI cDNA. Figure S2. Growth of fanci mutants. (a) Root length and (b) height of wild‐type and FANCI mutants. Data represent means ± SE. Different letters denote significantly different groups (P < 0.05, ANOVA with Tukey correction). Figure S3. Genotoxin sensitivity of fanci mutant plants. (a) Rate of root growth of Col‐0, fanci‐1, and fanci‐2 mutants. Roots were measured every 2 days until day 6 from control and UV‐treated plants (dose of 1600 mJ/cm2). (b) Mass of seedlings after 150Gy X‐ray treatment of 2d stratified seeds followed by 2 weeks growth on half‐MS media. (c) Root length of seedlings grown for 2 weeks on half MS with or without 1 mM hydroxyurea. Data represent means ± SE. Statistical significance was determined using ANOVA with Tukey correction, indicated by letters. n = 9–11. Data points represent individual plants. Figure S4. Programmed cell death in the root apical meristem of fanci‐2 mus81‐2 mutant plants. Laser scanning confocal microscopy of roots were stained with propidium iodide. Table S1. Quantification of plant mass in response to MMC treatment. Table S2. Quantification of cell death. Table S3. Microhomology at the IR10 locus. Table S4. Microhomology at the CAT locus. Table S5. Primer sequences. Table S6. Guide RNA and the amplicon sequence. [file TPJ-124-0-s001.zip › Supplementary Table 4 Microhomology_CAT.csv]

Predicted Patterns	Microhomology	Deletion Length	Pattern Score	Col-0	fanci-1	fanci-2
AACTTTTCATCCAGACCATGGATCCTGCAGATGAGGATAAGTTTGACTTTGACCCACTTG
AACTTTTCATCCAGACCATGGAT---------------AAGTTTGACTTTGACCCACTTG	GGAT	15	283.2		6
AACTTTTCATCCAGACCATGGATCCTGCAG-----GATAAGTTTGACTTTGACCCACTTG	AG	5	233.7	15	33	15
AACTTTTCATCCAGACCATGGATCCTG------AGGATAAGTTTGACTTTGACCCACTTG	TG	6	222.3		11
AACTTTTCATCCAGACCATG-------------AGGATAAGTTTGACTTTGACCCACTTG	ATG	13	208.8	29	23	47
AACTTTTCATCCAGACCATGGATCCTGCAG-----------TTTGACTTTGACCCACTTG	AG	11	173.1	7	12
AACTTTTCATCCAGACCATGGA------------GGATAAGTTTGACTTTGACCCACTTG	GA	12	164.7
AACTTTTCATCCAGACCATGGAT---------GAGGATAAGTTTGACTTTGACCCACTTG	AT	9	127.6	5	24	19
AACTTTTCATCCAGACCATGGATCCTG------------------ACTTTGACCCACTTG	TG	18	122.1
AACTTTTCATCCAGA-------------------GGATAAGTTTGACTTTGACCCACTTG	GA	19	116.1
AACTTTTCATCCAGACC-------------------------------------CACTTG	GACC	37	109.9
AACTTTTCATCCAGAC-------------------------------TTTGACCCACTTG	GAC	31	106
AACTTTTCATCCAG---------------------GATAAGTTTGACTTTGACCCACTTG	AG	21	105
AACTTTTCATCCAGA----------------------TAAGTTTGACTTTGACCCACTTG	GA	22	99.9
AACTTTTCATCCAGACCATGGATCCT----------------------TTGACCCACTTG	CT	22	99.9
AACTTTTCATCCAGACCATGGATCC-----------------------------CACTTG	CC	29	94
AACTTTTCATCCAGACCATGGA------------------------CTTTGACCCACTTG	GA	24	90.3
AACTTTTCATCCAGACCATGGATCCTG------------------------ACCCACTTG	TG	24	90.3
AACTTTTCATCCAGACCATGGATCC------------------------------ACTTG	CC	30	89.2		11
AACTTTTCATCCAGACCATG-------------------------ACTTTGACCCACTTG	TG	25	86.1
AACTTTTCATCCAG---------------------------TTTGACTTTGACCCACTTG	AG	27	77.7
AACTTTTCATCCAGACCATGGATCCTGCA---------------------------CTTG	CA	27	77.7
AACTTTTCATCCAGACCAT-------------------AAGTTTGACTTTGACCCACTTG	AT	19	77.4
AACTTTTCATCCAGACCA--------------------------------------CTTG	CCA	38	75
AACTTTTCATCCAGACCATGGA------------------------------CCCACTTG	GA	30	66.9
AACTTTTCAT----------------------GAGGATAAGTTTGACTTTGACCCACTTG	AT	22	66.6
AACTTT--------------------------------------------GACCCACTTG	ACTTT	44	66.6
AACTTTTCATCCAGACCATG-------------------------------ACCCACTTG	TG	31	63.6
AACTTTTCATCCAGACCATGGATCCT--------------------------------TG	CT	32	60.6
AACTTTTCATCCA-------------------------------------------CTTG	CCA	43	58
AACTTTTCATCCAGACCATGGATCCTG---------------------------------	TG	33	57.6			21
AACTTTTCAT----------------------------AAGTTTGACTTTGACCCACTTG	AT	28	49.4
AACTTTTCATCC------------------------------------------CACTTG	CC	42	48.8
AACTTTT-------------------------------------GACTTTGACCCACTTG	TTT	37	47.1
AACTTT--------------------------------------GACTTTGACCCACTTG	TTT	38	45
AACTTTTCATCCAGACCATG----------------------------------------	TG	40	40.5
AACTTTTCATCCAGAC-----------------------------------------TTG	AC	41	38.7
AACTTTT-------------------------------------------GACCCACTTG	TTT	43	34.8
AACTT------------------------------------------------------G	ACTT	54	33.5
AACTTTT------------------------------------TGACTTTGACCCACTTG	TT	36	33
AA--------------------------------------GTTTGACTTTGACCCACTTG	AA	38	30
AACTTTTCA-----------------------------------------------CTTG	CA	47	28.5
AACTT---------------------------------------GACTTTGACCCACTTG	TT	39	28.4
AAC--------------------------------------------------CCACTTG	AC	50	24.6
AACTTTT------------------------------------------TGACCCACTTG	TT	42	24.4
AACTT---------------------------------------------GACCCACTTG	TT	45	21
AACTTTT----------------------------------------------------G	TT	52	14.8
AACTTT-----------------------------------------------------G	TT	53	14.2
			sum	56	120	102
			fold change	1	2.14	1.82
